# Supplementary material for: Postoperative Pain Management in Children Undergoing Laparoscopic Appendectomy: A Scoping Review
Source: Healthcare (Basel). 2023 Mar 16;11(6):870. doi: 10.3390/healthcare11060870 (PMC10048283; doi:10.3390/healthcare11060870)
Supplement: Supplementary file 1 [file healthcare-11-00870-s001.zip]

Archive with 1 entries (1 files):
- healthcare-2187150-supplementary.pdf
